# Supplementary material for: Sex-Dependent Differences in Blood–Urine Barrier Are Subtle but Significant in Healthy and Chronically Inflamed Mouse Bladders
Source: Int J Mol Sci. 2023 Nov 14;24(22):16296. doi: 10.3390/ijms242216296 (PMC10670955; doi:10.3390/ijms242216296)
Supplement: Supplementary file 1 [file ijms-24-16296-s001.zip]

Archive with 1 entries (1 files):
- ijms-2640826-supplementary.pdf
